# Supplementary material for: Biological characterization and antibacterial effects of a novel virulent Acinetobacter baumannii phage strain vB_Aba_QH4 in vitro and in vivo
Source: Front Microbiol. 2025 Sep 26;16:1638702. doi: 10.3389/fmicb.2025.1638702 (PMC12513716; doi:10.3389/fmicb.2025.1638702)
Supplement: Supplementary file 7 [file Table_1.XLSX]

## Sheet: mlst_out_table
Sample	schemes	ST	Oxf_gltA	Oxf_gyrB	Oxf_gdhB	Oxf_recA	Oxf_cpn60	Oxf_gpi	Oxf_rpoD	CC	species
NO.424	abaumannii#1	2411	25	37	55	20	25	254	55	nan	nan
