# Supplementary material for: Biological characterization and antibacterial effects of a novel virulent Acinetobacter baumannii phage strain vB_Aba_QH4 in vitro and in vivo
Source: Front Microbiol. 2025 Sep 26;16:1638702. doi: 10.3389/fmicb.2025.1638702 (PMC12513716; doi:10.3389/fmicb.2025.1638702)
Supplement: Supplementary file 8 [file Table_2.XLSX]

<?xml version="1.0" encoding="UTF-8" standalone="yes"?>
<?mso-application progid="Excel.Sheet"?>
<Workbook xmlns="urn:schemas-microsoft-com:office:spreadsheet" xmlns:o="urn:schemas-microsoft-com:office:office" xmlns:x="urn:schemas-microsoft-com:office:excel" xmlns:ss="urn:schemas-microsoft-com:office:spreadsheet" xmlns:html="http://www.w3.org/TR/REC-html40" xmlns:dt="uuid:C2F41010-65B3-11d1-A29F-00AA00C14882"><DocumentProperties xmlns="urn:schemas-microsoft-com:office:office"><LastAuthor>Administrator</LastAuthor><Created>2025-07-26T01:34:19Z</Created><LastSaved>2025-07-26T01:34:53Z</LastSaved></DocumentProperties><CustomDocumentProperties xmlns="urn:schemas-microsoft-com:office:office"><ICV dt:dt="string">99727C8FA0DD4F51999A07C315A0E298_13</ICV><KSOProductBuildVer dt:dt="string">2052-12.1.0.21915</KSOProductBuildVer></CustomDocumentProperties><ExcelWorkbook xmlns="urn:schemas-microsoft-com:office:excel"><WindowWidth>10391</WindowWidth><WindowHeight>6540</WindowHeight><ProtectStructure>False</ProtectStructure><ProtectWindows>False</ProtectWindows></ExcelWorkbook><Styles><Style ss:ID="Default" ss:Name="Normal"><Alignment ss:Vertical="Center"/><Borders/><Font ss:FontName="宋体" x:CharSet="134" ss:Size="11" ss:Color="#000000"/><Interior/><NumberFormat/><Protection/></Style><Style ss:ID="s49"/></Styles><Worksheet ss:Name="mlst_out_table"><Table ss:ExpandedColumnCount="12" ss:ExpandedRowCount="2" x:FullColumns="1" x:FullRows="1" ss:DefaultColumnWidth="54" ss:DefaultRowHeight="14.4"><Row><Cell><Data ss:Type="String">Sample</Data></Cell><Cell><Data ss:Type="String">schemes</Data></Cell><Cell><Data ss:Type="String">ST</Data></Cell><Cell><Data ss:Type="String">Oxf_gltA</Data></Cell><Cell><Data ss:Type="String">Oxf_gyrB</Data></Cell><Cell><Data ss:Type="String">Oxf_gdhB</Data></Cell><Cell><Data ss:Type="String">Oxf_recA</Data></Cell><Cell><Data ss:Type="String">Oxf_cpn60</Data></Cell><Cell><Data ss:Type="String">Oxf_gpi</Data></Cell><Cell><Data ss:Type="String">Oxf_rpoD</Data></Cell><Cell><Data ss:Type="String">CC</Data></Cell><Cell><Data ss:Type="String">species</Data></Cell></Row><Row><Cell><Data ss:Type="String">NO.307</Data></Cell><Cell><Data ss:Type="String">abaumannii#1</Data></Cell><Cell><Data ss:Type="Number">2411</Data></Cell><Cell><Data ss:Type="Number">25</Data></Cell><Cell><Data ss:Type="Number">37</Data></Cell><Cell><Data ss:Type="Number">55</Data></Cell><Cell><Data ss:Type="Number">20</Data></Cell><Cell><Data ss:Type="Number">25</Data></Cell><Cell><Data ss:Type="Number">254</Data></Cell><Cell><Data ss:Type="Number">55</Data></Cell><Cell><Data ss:Type="String">nan</Data></Cell><Cell><Data ss:Type="String">nan</Data></Cell></Row></Table><WorksheetOptions xmlns="urn:schemas-microsoft-com:office:excel"><PageSetup><Header/><Footer/></PageSetup><Selected/><TopRowVisible>0</TopRowVisible><LeftColumnVisible>0</LeftColumnVisible><Panes><Pane><Number>3</Number><ActiveRow>1</ActiveRow><ActiveCol>0</ActiveCol><RangeSelection>R2C1</RangeSelection></Pane></Panes><ProtectObjects>False</ProtectObjects><ProtectScenarios>False</ProtectScenarios></WorksheetOptions></Worksheet></Workbook>
