# Supplementary material for: Biological characterization and antibacterial effects of a novel virulent Acinetobacter baumannii phage strain vB_Aba_QH4 in vitro and in vivo
Source: Front Microbiol. 2025 Sep 26;16:1638702. doi: 10.3389/fmicb.2025.1638702 (PMC12513716; doi:10.3389/fmicb.2025.1638702)
Supplement: Supplementary file 9 [file Table_3.XLSX]

type	start	stop	strand	name	Type
CDS	1	96	+	hypothetical protein	hypothetical or putative protein
CDS	163	924	+	transcriptional regulator	Transcription
CDS	1028	1453	+	hypothetical protein	hypothetical or putative protein
CDS	1555	1878	+	hypothetical protein	hypothetical or putative protein
CDS	1886	2125	+	hypothetical protein	hypothetical or putative protein
CDS	2122	2364	+	hypothetical protein	hypothetical or putative protein
CDS	2361	2816	+	DNA N-6-adenine-methyltransferase	Replication
CDS	2945	3142	+	hypothetical protein	hypothetical or putative protein
CDS	3142	3915	+	putative replicative DNA helicase	hypothetical or putative protein
CDS	3912	5225	+	replicative DNA helicase	Replication
CDS	5230	5937	+	hypothetical protein	hypothetical or putative protein
CDS	5978	6415	+	hypothetical protein	hypothetical or putative protein
CDS	6412	6654	+	hypothetical protein	hypothetical or putative protein
CDS	6651	6818	+	hypothetical protein	hypothetical or putative protein
CDS	6890	7051	+	hypothetical protein	hypothetical or putative protein
CDS	7065	7277	+	immunity to superinfection	Lysis
CDS	7274	7387	+	hypothetical protein	hypothetical or putative protein
CDS	7387	7773	+	hypothetical protein	hypothetical or putative protein
CDS	7770	8345	+	hypothetical protein	hypothetical or putative protein
CDS	8342	8506	+	hypothetical protein	hypothetical or putative protein
CDS	8503	9006	+	nucleotide kinase	Replication
CDS	8999	9280	+	hypothetical protein	hypothetical or putative protein
CDS	9277	9558	+	hypothetical protein	hypothetical or putative protein
CDS	9700	9939	+	hypothetical protein	hypothetical or putative protein
CDS	10022	10261	+	hypothetical protein	hypothetical or putative protein
CDS	10263	10385	+	hypothetical protein	hypothetical or putative protein
CDS	10378	10596	+	hypothetical protein	hypothetical or putative protein
CDS	10593	10958	+	hypothetical protein	hypothetical or putative protein
CDS	10955	11164	+	hypothetical protein	hypothetical or putative protein
CDS	11161	11355	+	hypothetical protein	hypothetical or putative protein
CDS	11357	11632	+	F-box domain protein	Transcription
CDS	11629	11829	+	hypothetical protein	hypothetical or putative protein
CDS	11826	12128	+	hypothetical protein	hypothetical or putative protein
CDS	12125	12367	+	AB1gp35	Structure
CDS	12357	12548	+	hypothetical protein	hypothetical or putative protein
CDS	12614	13045	+	putative terminase small subunit	hypothetical or putative protein
CDS	13026	14327	+	terminase large subunit	Packaging
CDS	14330	15769	+	portal protein	Packaging
CDS	15750	15905	+	hypothetical protein	hypothetical or putative protein
CDS	15889	16668	+	hypothetical protein	hypothetical or putative protein
CDS	17087	17257	+	hypothetical protein	hypothetical or putative protein
CDS	17223	17426	+	hypothetical protein	hypothetical or putative protein
CDS	17423	18049	+	hypothetical protein	hypothetical or putative protein
CDS	18099	18317	+	hypothetical protein	hypothetical or putative protein
CDS	18310	18684	+	hypothetical protein	hypothetical or putative protein
CDS	18686	19201	+	hypothetical protein	hypothetical or putative protein
CDS	19608	19703	+	hypothetical protein	hypothetical or putative protein
CDS	19707	21047	+	head maturation protease	Packaging
CDS	21055	21534	+	minor head protein	Structure
CDS	21544	22563	+	major head protein	Structure
CDS	22643	22981	+	hypothetical protein	hypothetical or putative protein
CDS	22981	23433	+	hypothetical protein	hypothetical or putative protein
CDS	23711	24187	+	hypothetical protein	hypothetical or putative protein
CDS	24224	24661	+	hypothetical protein	hypothetical or putative protein
CDS	24677	24865	+	hypothetical protein	hypothetical or putative protein
CDS	24930	25376	+	hypothetical protein	hypothetical or putative protein
CDS	25545	26048	+	head-tail adaptor	Structure
CDS	26045	26458	+	cysteine protease	Packaging
CDS	26455	26949	+	hypothetical protein	hypothetical or putative protein
CDS	26939	28402	+	DUF3383 family protein	Structure
CDS	28415	28864	+	hypothetical protein	hypothetical or putative protein
CDS	28910	29335	+	hypothetical protein	hypothetical or putative protein
CDS	29365	29577	+	hypothetical protein	hypothetical or putative protein
CDS	29580	31670	+	lysozyme-like protein	Lysis
CDS	31678	32334	+	tail tube initiator-like protein	Structure
CDS	32334	32612	+	virion structural protein	Structure
CDS	32748	32957	+	hypothetical protein	hypothetical or putative protein
CDS	32972	33295	+	hypothetical protein	hypothetical or putative protein
CDS	33337	34227	+	baseplate hub	Structure
CDS	34208	34852	+	putative baseplate assembly protein	hypothetical or putative protein
CDS	34855	35001	+	hypothetical protein	hypothetical or putative protein
CDS	34998	35351	+	tail sheath intiator protein	Structure
CDS	35348	36532	+	baseplate J-like protein	Structure
CDS	36532	37158	+	structural protein	Structure
CDS	37151	38005	+	putative tail fiber protein	hypothetical or putative protein
CDS	38007	40427	+	putative tail fiber protein	hypothetical or putative protein
CDS	40501	40821	+	AB1gp75	Structure
CDS	40805	41077	+	hypothetical protein	hypothetical or putative protein
CDS	41067	41579	+	lysozyme	Lysis
CDS	41678	41908	+	hypothetical protein	hypothetical or putative protein
CDS	41901	42056	+	hypothetical protein	hypothetical or putative protein
CDS	42056	42469	+	hypothetical protein	hypothetical or putative protein
CDS	42630	42824	+	hypothetical protein	hypothetical or putative protein
CDS	42821	43114	+	hypothetical protein	hypothetical or putative protein
CDS	43111	43713	+	DNA exonuclease	Replication
CDS	43710	44390	+	Erf-like ssDNA annealing protein	Replication
CDS	44387	44569	+	hypothetical protein	hypothetical or putative protein
CDS	44566	44901	+	hypothetical protein	hypothetical or putative protein
CDS	44994	45107	+	hypothetical protein	hypothetical or putative protein
